# Supplementary material for: Serotonin facilitates late-associative plasticity via synaptic tagging/cross-tagging and capture at hippocampal CA2 synapses in male rats
Source: Oxf Open Neurosci. 2022 May 4;1:kvac002. doi: 10.1093/oons/kvac002 (PMC10913837; doi:10.1093/oons/kvac002)
Supplement: suppl_data_kvac002 [file suppl_data_kvac002.zip]

Archive with 1 entries (1 files):
- kvac002_REVIEWER COMMENTS oxfnsc-2021-001.docx
